# Supplementary material for: Transcriptomic data exploring the effect of agave fructans on the induction of the defense system in avocado fruit
Source: PLoS One. 2023 Oct 26;18(10):e0293396. doi: 10.1371/journal.pone.0293396 (PMC10602311; doi:10.1371/journal.pone.0293396)
Supplement: S2 Table — (XLSX) [file pone.0293396.s018.xlsx]

## Sheet: Hoja1
S2 Table. Details of key differentially expressed genes (DEGs) involved in disease resistance of avocado fruit
Class					Gene ID	Symbol_Arabidopsis	Description in Arabidopsis	level of expression (logFC)					GO terms
								1 hpt	24 hpt	72 hpt	Significant	MF	BP	CC	KO.terms
					Peam|DryGeneModel_17271	ATECI3, ECI3, HCD1	3-hydroxyacyl-CoA dehydratase 1	NA	-1.11237	NA	down	GO:0005634, GO:0005737, GO:0005829	GO:0003824, GO:0004165, GO:0008809	GO:0008152, GO:0009062, GO:0080167	K18880
					Peam|DryGeneModel_1322	CRF4	pathogenesis-related genes transcriptional activator PTI6	1.54402	NA	NA	up	GO:0005634	GO:0003677, GO:0003700, GO:0005515	GO:0006355, GO:0042991, GO:0048366	K13434
					Peam|DryGeneModel_4855	WRKY33, ATWRKY33	WRKY DNA-binding protein 33	1.18531	1.18686	NA	up	GO:0005634	GO:0003700, GO:0005515	GO:0000165, GO:0002679, GO:0006355, GO:0006612, GO:0006944, GO:0006970, GO:0009408, GO:0009409, GO:0009414, GO:0009595, GO:0009651, GO:0009697, GO:0009862, GO:0009863, GO:0009867, GO:0010120, GO:0010200, GO:0010310, GO:0010363, GO:0010508, GO:0031348, GO:0034605, GO:0035556, GO:0042742, GO:0043069, GO:0043900, GO:0050832, GO:0070370	K13424
					Peam|DryGeneModel_7602	WRKY2, ATWRKY2	WRKY DNA-binding protein 2	NA	1.39194	NA	up	GO:0005634	GO:0003700, GO:0043565	NA	K18835
					Peam|DryGeneModel_20504	HSP81-1, ATHS83, HSP81.1, HSP83, ATHSP90.1, AtHsp90-1, HSP90.1	heat shock protein 90.1	NA	3.25082	NA	up	GO:0005618, GO:0005737, GO:0005829, GO:0005886	GO:0005515, GO:0005524, GO:0051082	GO:0006457, GO:0009408, GO:0009644, GO:0009816, GO:0042542, GO:0042742, GO:0046685	---
					Peam|DryGeneModel_18296	RIN4	RPM1 interacting protein 4	NA	-1.29625	NA	down	GO:0005634, GO:0005886, GO:0016020, GO:0019897	GO:0005515	GO:0002237, GO:0006468, GO:0009617, GO:0009626, GO:0009816, GO:0010204, GO:0034051, GO:0045087	K13456
					Peam|DryGeneModel_13456	RD19, RD19A	Papain family cysteine protease	NA	-1.12469	NA	down	GO:0005576, GO:0005634, GO:0005773	GO:0004197, GO:0008234	GO:0006096, GO:0006508, GO:0006833, GO:0006970, GO:0006972, GO:0007030, GO:0009266, GO:0009269, GO:0009414, GO:0009651, GO:0042742, GO:0046686	K01373
					Peam|DryGeneModel_1959	CUT1, POP1, CER6, G2, KCS6	3-ketoacyl-CoA synthase 6	-4.49903	NA	NA	down	GO:0005783, GO:0016020	GO:0003824, GO:0016747	GO:0000038, GO:0000096, GO:0000271, GO:0006546, GO:0006633, GO:0006636, GO:0006733, GO:0006766, GO:0008152, GO:0008610, GO:0008652, GO:0009072, GO:0009106, GO:0009108, GO:0009117, GO:0009409, GO:0009416, GO:0009637, GO:0009644, GO:0009695, GO:0009744, GO:0009793, GO:0009825, GO:0009826, GO:0009932, GO:0010025, GO:0010027, GO:0010114, GO:0010155, GO:0010218, GO:0010228, GO:0010817, GO:0015994, GO:…	---
					Peam|DryGeneModel_15287	CUT1, POP1, CER6, G2, KCS6	3-ketoacyl-CoA synthase 6	NA	1.99111	NA	up	GO:0005783, GO:0016020	GO:0003824, GO:0016747	GO:0000038, GO:0000096, GO:0000271, GO:0006546, GO:0006633, GO:0006636, GO:0006733, GO:0006766, GO:0008152, GO:0008610, GO:0008652, GO:0009072, GO:0009106, GO:0009108, GO:0009117, GO:0009409, GO:0009416, GO:0009637, GO:0009644, GO:0009695, GO:0009744, GO:0009793, GO:0009825, GO:0009826, GO:0009932, GO:0010025, GO:0010027, GO:0010114, GO:0010155, GO:0010218, GO:0010228, GO:0010817, GO:0015994, GO:…	K15397
					Peam|DryGeneModel_14635	PR5	Pathogenesis-related thaumatin superfamily protein	NA	3.67717	NA	up	GO:0005576	GO:0003674	GO:0051707	---
					Peam|DryGeneModel_6400	PR5K	PR5-like receptor kinase	2.25396	NA	NA	up	GO:0005886, GO:0009506	GO:0004672, GO:0004674, GO:0004675, GO:0005524, GO:0016301, GO:0016772	GO:0006468, GO:0009620, GO:0009691	---
					Peam|DryGeneModel_2555	ATMRP10, MRP10, ABCC14	multidrug resistance-associated protein 10	NA	2.48817	2.39883	up	GO:0000325, GO:0005773, GO:0005774, GO:0005794, GO:0005886, GO:0016021	GO:0000166, GO:0005524, GO:0016887, GO:0017111, GO:0042626	GO:0006810, GO:0055085	---
					Peam|DryGeneModel_3084	ADH1, ADH, ATADH, ATADH1	alcohol dehydrogenase 1	-6.71093	NA	NA	down	GO:0005737, GO:0005829, GO:0005886	GO:0004022	GO:0001666, GO:0006970, GO:0009651, GO:0009862, GO:0010310, GO:0045333, GO:0046686, GO:0055114	K18857
					Peam|DryGeneModel_3079	ADH1, ADH, ATADH, ATADH1	alcohol dehydrogenase 1	-1.66211	NA	NA	down	GO:0005737, GO:0005829, GO:0005886	GO:0004022	GO:0001666, GO:0006970, GO:0009651, GO:0009862, GO:0010310, GO:0045333, GO:0046686, GO:0055114	K18857
					Peam|DryGeneModel_21240	CERK1, LYSMRLK1	chitin elicitor receptor kinase 1	-1.49353	NA	NA	down	GO:0005576, GO:0005886	GO:0004674, GO:0005515, GO:0008061, GO:0016301, GO:0019199, GO:0042803, GO:2001080	GO:0002679, GO:0002752, GO:0006468, GO:0006612, GO:0006944, GO:0009627, GO:0009697, GO:0009817, GO:0010200, GO:0010363, GO:0030968, GO:0031347, GO:0032491, GO:0032499, GO:0035556, GO:0042742, GO:0043069, GO:0045087, GO:0046777, GO:0071219, GO:0071323	---
					Peam|DryGeneModel_4111	FLS2	Leucine-rich receptor-like protein kinase family protein	NA	6.54404	NA	up	GO:0005768, GO:0005886, GO:0016020	GO:0004672, GO:0004674, GO:0004675, GO:0004713, GO:0005515, GO:0005524, GO:0016301, GO:0016772	GO:0006468, GO:0006898, GO:0007169, GO:0010359, GO:0016045, GO:0016310, GO:0042742, GO:0052544	K13420
					Peam|DryGeneModel_3940	CRK25	cysteine-rich RLK (RECEPTOR-like protein kinase) 25	4.88151	NA	NA	up	GO:0005576	GO:0004672, GO:0004674, GO:0005524, GO:0016301, GO:0016772	GO:0000041, GO:0006468, GO:0006826, GO:0010106, GO:0010167, GO:0010413, GO:0015706, GO:0045492	---
					Peam|DryGeneModel_4481	RBOHD, ATRBOHD	respiratory burst oxidase homologue D	-2.93833	NA	NA	down	GO:0005634, GO:0005794, GO:0005886, GO:0016020, GO:0016021	GO:0004601, GO:0005506, GO:0005509, GO:0009055, GO:0016174, GO:0016491, GO:0050660, GO:0050664	GO:0006952, GO:0007231, GO:0009408, GO:0009611, GO:0033500, GO:0042744, GO:0043069, GO:0050832, GO:0072593	---
					Peam|DryGeneModel_12285	SNRK2-10, SNRK2.10, SRK2B	SNF1-related protein kinase 2.10	NA	-0.783101	NA	down	GO:0005829, GO:0005886	GO:0004672, GO:0016301, GO:0070300	GO:0006468, GO:0006970, GO:0009651, GO:0048527	---
					Peam|DryGeneModel_6267	OST1, SNRK2-6, SRK2E, SNRK2.6, P44, ATOST1	Protein kinase superfamily protein	NA	0.972344	NA	up	GO:0005634, GO:0005737, GO:0005829	GO:0004672, GO:0004674, GO:0004713, GO:0005515, GO:0005524, GO:0009931, GO:0016301, GO:0016772	GO:0005985, GO:0006468, GO:0006636, GO:0006970, GO:0009414, GO:0009651, GO:0009737, GO:0009738, GO:0010118, GO:0010119, GO:0019432, GO:0040007, GO:0042742, GO:0042744, GO:0048366, GO:2000377	---
					Peam|DryGeneModel_4144	AAT1, CAT1	amino acid transporter 1	-3.55894	3.07373	NA	down, up	GO:0005737, GO:0005886, GO:0016020	GO:0005313, GO:0015171, GO:0015181, GO:0015189, GO:0015326	GO:0003333, GO:0006612, GO:0006820, GO:0006862, GO:0006865, GO:0006888, GO:0006944, GO:0009407, GO:0010363, GO:0010583, GO:0015696, GO:0015802, GO:0015824, GO:0043069, GO:0043090, GO:0043091, GO:0043269, GO:0051938	K03294
					Peam|DryGeneModel_2132	CML41	calmodulin-like 41	-7.66905	NA	NA	down	GO:0005634, GO:0005886	GO:0005509	GO:0009611, GO:0009620, GO:0009695, GO:0009723, GO:0009738, GO:0009753, GO:0009873, GO:0010200, GO:0035556	K13448
					Peam|DryGeneModel_9739	---	Calcium-binding EF-hand family protein	-4.51358	-2.3575	-2.75134	down	GO:0005737	GO:0005509	GO:0008150	K13448
					Peam|DryGeneModel_2058	NTMC2TYPE5.2, NTMC2T5.2	Calcium-dependent lipid-binding (CaLB domain) family protein	1.15157	1.04744	NA	up	GO:0005886	GO:0003674	GO:0008150	---
					Peam|DryGeneModel_2132	CML38	calmodulin-like 38	-1.64619	1.62243	NA	down,up	GO:0005634, GO:0005886	GO:0005509	GO:0009611, GO:0009620, GO:0009695, GO:0009723, GO:0009738, GO:0009753, GO:0009873, GO:0010200, GO:0035556	K13448
					Peam|DryGeneModel_8752	CML	Calcium-binding EF-hand family protein	1.40369	NA	NA	up	GO:0005886	GO:0005509	GO:0008150	K13448
					Peam|DryGeneModel_19148	CALM	Calcium-binding EF-hand family protein	-1.04019	-0.913605	NA	down	GO:0005575	GO:0005509	GO:0008150	K02183
					Peam|DryGeneModel_4812	CML	Calcium-binding EF-hand family protein	-2.68626	NA	NA	down	GO:0005886	GO:0005509	GO:0008150	K13448
					Peam|DryGeneModel_13266	CML42	calmodulin like 42	-0.818453	NA	NA	down	NA	GO:0005509, GO:0005515	GO:0010091	K13448
					Peam|DryGeneModel_20787	ZAC	Calcium-dependent ARF-type GTPase activating protein family	-1.55589	NA	NA	down	GO:0005634, GO:0005773, GO:0005794, GO:0005886, GO:0016020	GO:0005543, GO:0008060, GO:0008270	GO:0000902, GO:0006605, GO:0006623, GO:0006886, GO:0006944, GO:0016049, GO:0016192, GO:0016197, GO:0032312, GO:0048193	---
					Peam|DryGeneModel_17077	SYTE, ATSYTE, NTMC2TYPE2.1, NTMC2T2.1, SYT5	Calcium-dependent lipid-binding (CaLB domain) family protein	-1.85748	NA	NA	down	GO:0005783, GO:0005886, GO:0009506, GO:0012505	GO:0003674	GO:0008150, GO:0016126, GO:0019745	---
					Peam|DryGeneModel_952	CAM8, AtCML8	calmodulin 8	0.964304	NA	NA	up	GO:0005634	GO:0005509	GO:0005513, GO:0009612, GO:0019722, GO:0030048, GO:0051645, GO:0051646, GO:0060151	K13448
					Peam|DryGeneModel_14288	---	Calcium-dependent phosphotriesterase superfamily protein	NA	2.86161	2.48957	up	GO:0005576, GO:0005783	GO:0003674	NA	---
					Peam|DryGeneModel_9315	CAX7	calcium exchanger 7	NA	2.14842	NA	up	GO:0016021	GO:0005432, GO:0015491	GO:0006812, GO:0010260, GO:0035725, GO:0046482, GO:0055085	K13754
					Peam|DryGeneModel_9417	CDPK6, CPK3	calcium-dependent protein kinase 6	NA	0.915908	NA	up	GO:0005773, GO:0005829, GO:0005886, GO:0009507, GO:0016020	GO:0004672, GO:0004674, GO:0004683, GO:0005509, GO:0005515, GO:0005524, GO:0016301, GO:0016772	GO:0006468, GO:0006499, GO:0006970, GO:0009651, GO:0009738, GO:0010119, GO:0010359, GO:0032880, GO:0046686, GO:0046777, GO:0051049	---
					Peam|DryGeneModel_4751	CPK29	calcium-dependent protein kinase 29	NA	1.10416	NA	up	GO:0005634, GO:0005737, GO:0005886	GO:0004672, GO:0004674, GO:0004683, GO:0004713, GO:0005509, GO:0005524, GO:0016301, GO:0016772	GO:0006468, GO:0009627, GO:0009697	K13412
					Peam|DryGeneModel_18987	CDPK19, CPK8	calcium-dependent protein kinase 19	NA	0.824631	NA	up	GO:0005634, GO:0005886	GO:0004672, GO:0004674, GO:0004683, GO:0004713, GO:0005509, GO:0005524, GO:0016301, GO:0016772	GO:0006468, GO:0006499	K13412
					Peam|DryGeneModel_1726	CPK4, ATCPK4	calcium-dependent protein kinase 4	NA	0.751249	NA	up	GO:0005634, GO:0005829	GO:0004672, GO:0004674, GO:0004683, GO:0005509, GO:0005515, GO:0005524, GO:0016301, GO:0016772	GO:0006468, GO:0009627, GO:0009697, GO:0009789, GO:0009863, GO:0030968, GO:0031348, GO:0045087	---
					Peam|DryGeneModel_9207	CML42	calmodulin like 42	NA	-1.63141	NA	down	NA	GO:0005509, GO:0005515	GO:0010091	K13448
					Peam|DryGeneModel_13404	SYTE, ATSYTE, NTMC2TYPE2.1, NTMC2T2.1, SYT5	Calcium-dependent lipid-binding (CaLB domain) family protein	NA	-0.72962	NA	down	GO:0005783, GO:0005886, GO:0009506, GO:0012505	GO:0003674	GO:0008150, GO:0016126, GO:0019745	---
					Peam|DryGeneModel_3735	CPK13	calcium-dependent protein kinase 13	NA	-1.08397	NA	down	GO:0005886	GO:0004672, GO:0004674, GO:0004683, GO:0005509, GO:0005524, GO:0016301, GO:0016772	GO:0006468, GO:0006499, GO:0046777	K13412
					Peam|DryGeneModel_17983	ATCP1, CP1	Ca2+-binding protein 1	1.66688	NA	NA	up	GO:0005737, GO:0005829	GO:0005509	GO:0042538	K02183
					Peam|DryGeneModel_17366	CAM7	calmodulin 7	-1.1044	-1.29646	NA	down	GO:0005737	GO:0005509, GO:0005515	GO:0005513, GO:0006084, GO:0009612, GO:0010099, GO:0019722, GO:0019932	K02183
					Peam|DryGeneModel_8900	CRCK2	calmodulin-binding receptor-like cytoplasmic kinase 2	NA	-0.864546	NA	down	GO:0005634	GO:0004672, GO:0004674, GO:0005524, GO:0016301, GO:0016772	GO:0006468, GO:0009555	---
					Peam|DryGeneModel_9468	EDA39	calmodulin-binding family protein	NA	-1.36033	-2.68024	down	GO:0005634, GO:0005737	GO:0005516	GO:0000165, GO:0002237, GO:0002679, GO:0006569, GO:0006612, GO:0006944, GO:0009581, GO:0009595, GO:0009625, GO:0009627, GO:0009646, GO:0009684, GO:0009697, GO:0009862, GO:0009863, GO:0009867, GO:0010119, GO:0010197, GO:0010200, GO:0010310, GO:0010363, GO:0030968, GO:0031347, GO:0031348, GO:0035556, GO:0042742, GO:0043069, GO:0043900, GO:0045087, GO:0050832	---
					Peam|DryGeneModel_9796	DRL1, AtKTI12	calmodulin binding;purine nucleotide binding	NA	-0.722155	NA	down	GO:0005575	GO:0005516, GO:0017076	GO:0006400, GO:0009933, GO:0048366, GO:0080178	K15456
					Peam|DryGeneModel_9282	CNGC4	cyclic nucleotide-gated cation channel 4	2.40494	NA	NA	up	GO:0005886, GO:0016020	GO:0005261, GO:0005516, GO:0008324, GO:0030551	NA	---
					Peam|DryGeneModel_9281	CNGC4	cyclic nucleotide-gated cation channel 4	2.40494	NA	NA	up	GO:0005886, GO:0016020	GO:0005261, GO:0005516, GO:0008324, GO:0030551	NA	---
					Peam|DryGeneModel_6896	ATCNGC14, CNGC14	cyclic nucleotide-gated channel 14	NA	4.54593	NA	up	GO:0005886, GO:0016020	GO:0005216, GO:0005249, GO:0005516, GO:0030551	GO:0006811, GO:0006813, GO:0009744, GO:0009749, GO:0009750, GO:0055085	K05391
Mitogen-activated protein kinase-related genes					Peam|DryGeneModel_13214	ATMPK6, MPK6, MAPK6, ATMAPK6	MAP kinase 6	NA	1.42928	NA	up	GO:0005634, GO:0005802, GO:0009524, GO:0009574	GO:0004672, GO:0004707, GO:0005515, GO:0016301	GO:0000165, GO:0000302, GO:0000303, GO:0006612, GO:0006970, GO:0006979, GO:0007154, GO:0007165, GO:0009409, GO:0009651, GO:0009723, GO:0009733, GO:0009737, GO:0009738, GO:0009743, GO:0009751, GO:0009862, GO:0009864, GO:0009867, GO:0009873, GO:0010120, GO:0010224, GO:0010229, GO:0010363, GO:0010374, GO:0016310, GO:0030968, GO:0031348, GO:0035556, GO:0042542, GO:0042742, GO:0043069, GO:0048364, GO:…	---
					Peam|DryGeneModel_15278	ATMKK5, ATMAP2K_ALPHA, MAP2K_A, MKK5, ATMEK5, MEK5	MAP kinase kinase 5	1.13143	NA	NA	up	GO:0005739	GO:0004672, GO:0004674, GO:0004708, GO:0005524, GO:0016301, GO:0016772	GO:0009814, GO:0010227, GO:0010229, GO:0015824, GO:2000037	K13413
					Peam|DryGeneModel_18155	EMB71, YDA, MAPKKK4	Protein kinase superfamily protein	NA	1.70123	NA	up	GO:0005737	GO:0004672, GO:0005524, GO:0016301, GO:0016772	GO:0007155, GO:0009793, GO:0010090, GO:0010103, GO:0010229, GO:0045010, GO:0048765, GO:0071555	---
plant hormone-related genes
					Peam|DryGeneModel_15090	EFE, ACO4, EAT1	aminocyclopropanecarboxylate oxidase	-2.18883	-1.60341	NA	down	GO:0005737	GO:0009815, GO:0016491, GO:0016706	GO:0000165, GO:0006612, GO:0009595, GO:0009620, GO:0009693, GO:0009697, GO:0009862, GO:0009867, GO:0010200, GO:0010310, GO:0010363, GO:0030003, GO:0031348, GO:0042742, GO:0043900, GO:0050832, GO:0055114, GO:0070838, GO:0071398	K05933
					Peam|DryGeneModel_3894	ACX5	acyl-CoA oxidase 5	-1.24505	NA	NA	down	GO:0005777	GO:0003995, GO:0003997, GO:0016627, GO:0050660	GO:0001676, GO:0002213, GO:0006631, GO:0006633, GO:0006635, GO:0008152, GO:0009555, GO:0009695, GO:0055114	---
					Peam|DryGeneModel_13983	ACS8	1-amino-cyclopropane-1-carboxylate synthase 8	-3.99034	NA	NA	down	GO:0005737	GO:0003824, GO:0005515, GO:0016740, GO:0016847, GO:0030170, GO:0042802	GO:0009058, GO:0009693, GO:0010200, GO:0042218	K01762
					Peam|DryGeneModel_21339	ACS1, AT-ACS1	ACC synthase 1	NA	NA	-2.84785	down	GO:0005737	GO:0003824, GO:0016740, GO:0016847, GO:0030170	GO:0009058, GO:0009693, GO:0042218	K01762
					Peam|DryGeneModel_21340	ACS1, AT-ACS1	ACC synthase 1	-3.87244	NA	NA	down	GO:0005737	GO:0003824, GO:0016740, GO:0016847, GO:0030170	GO:0009058, GO:0009693, GO:0042218	K01762
					Peam|DryGeneModel_36	ETR1, EIN1, ETR, AtETR1	Signal transduction histidine kinase, hybrid-type, ethylene sensor	NA	-0.834499	NA	down	GO:0005783, GO:0005789, GO:0016020	GO:0000155, GO:0000156, GO:0004673, GO:0004871, GO:0005515, GO:0005524, GO:0016772, GO:0042802, GO:0051740	GO:0002237, GO:0006952, GO:0007623, GO:0009408, GO:0009625, GO:0009651, GO:0009690, GO:0009723, GO:0009727, GO:0009733, GO:0009736, GO:0009737, GO:0009739, GO:0009871, GO:0010105, GO:0010119, GO:0010182, GO:0042742, GO:0050665, GO:0052544, GO:0071281, GO:1900140	K14509
					Peam|DryGeneModel_14428	EIN4	Signal transduction histidine kinase, hybrid-type, ethylene sensor	NA	-1.48127	NA	down	GO:0005783	GO:0000155, GO:0000156, GO:0004673, GO:0004674, GO:0004871, GO:0004872, GO:0005524, GO:0051740	GO:0000160, GO:0006355, GO:0007165, GO:0009738, GO:0009873, GO:0010105, GO:0030968, GO:0035556	---
					Peam|DryGeneModel_4992	CEJ1, ATERF#011, DEAR1	cooperatively regulated by ethylene and jasmonate 1	-1.41697	-1.3218	NA	down	GO:0005634	GO:0003677, GO:0003700	GO:0002679, GO:0006355, GO:0009409, GO:0009414, GO:0009611, GO:0009617, GO:0009737, GO:0009738, GO:0010200, GO:0010941, GO:0035556, GO:0042538, GO:0042742	K09286
					Peam|DryGeneModel_3294	EIN2, PIR2, CKR1, ERA3, ORE3, ORE2, ATEIN2	NRAMP metal ion transporter family protein	0.775265	NA	NA	up	GO:0005886	GO:0005215, GO:0005515	GO:0001736, GO:0002237, GO:0006810, GO:0006869, GO:0006891, GO:0006970, GO:0006979, GO:0008219, GO:0009408, GO:0009651, GO:0009723, GO:0009725, GO:0009753, GO:0009755, GO:0009789, GO:0009871, GO:0009873, GO:0009926, GO:0010119, GO:0010150, GO:0010182, GO:0010351, GO:0016558, GO:0031348, GO:0042742, GO:0048765, GO:0048825, GO:0050832, GO:0052544, GO:0071281	K14513
					Peam|DryGeneModel_90	RAP2.3, ATEBP, ERF72, EBP	ethylene-responsive element binding protein	-3.76976	NA	NA	down	GO:0005634, GO:0005737, GO:0005886	GO:0003677, GO:0003700, GO:0005515	GO:0006355, GO:0008219, GO:0009723, GO:0009735, GO:0009753, GO:0009873, GO:0010286, GO:0045893, GO:0051707	---
					Peam|DryGeneModel_89	RAP2.3, ATEBP, ERF72, EBP	ethylene-responsive element binding protein	-2.3866	NA	NA	down	GO:0005634, GO:0005737, GO:0005886	GO:0003677, GO:0003700, GO:0005515	GO:0006355, GO:0008219, GO:0009723, GO:0009735, GO:0009753, GO:0009873, GO:0010286, GO:0045893, GO:0051707	K09286
					Peam|DryGeneModel_20532	ATERF-1, ERF-1	ethylene responsive element binding factor 1	1.77088	NA	NA	up	GO:0005634, GO:0005643	GO:0003677, GO:0003700	GO:0002679, GO:0006355, GO:0009414, GO:0009723, GO:0009737, GO:0009738, GO:0009873, GO:0010200, GO:0035556, GO:0042538, GO:0045893	K09286
					Peam|DryGeneModel_13675	ATERF-1, ERF-1	ethylene responsive element binding factor 1	-1.71854	-1.3095	NA	down	GO:0005634, GO:0005643	GO:0003677, GO:0003700	GO:0002679, GO:0006355, GO:0009414, GO:0009723, GO:0009737, GO:0009738, GO:0009873, GO:0010200, GO:0035556, GO:0042538, GO:0045893	K09286
					Peam|DryGeneModel_13676	ERF5, ATERF-5, ATERF5	ethylene responsive element binding factor 5	NA	2.42928	NA	up	GO:0005634	GO:0003677, GO:0003700	GO:0002679, GO:0006355, GO:0009409, GO:0009873, GO:0010200, GO:0035556, GO:0045893	K09286
					Peam|DryGeneModel_7004	ERF3, ATERF3	ethylene responsive element binding factor 3	NA	3.54456	NA	up	GO:0005634	GO:0003677, GO:0003700, GO:0005515	GO:0006355, GO:0009414, GO:0009737, GO:0010105, GO:0042538, GO:0045892	K09286
					Peam|DryGeneModel_6197	ATERF2, ATERF-2, ERF2	ethylene responsive element binding factor 2	NA	-1.94934	NA	down	GO:0005634	GO:0003677, GO:0003700	GO:0002679, GO:0006355, GO:0009693, GO:0009723, GO:0009737, GO:0009864, GO:0009873, GO:0010200, GO:0035556, GO:0045893	K13433
					Peam|DryGeneModel_13379	ERF5, ATERF-5, ATERF5	ethylene responsive element binding factor 5	NA	1.6555	NA	up	GO:0005634	GO:0003677, GO:0003700	GO:0002679, GO:0006355, GO:0009409, GO:0009873, GO:0010200, GO:0035556, GO:0045893	K09286
					Peam|DryGeneModel_6309	ATERF-1, ERF-1	ethylene responsive element binding factor 1	NA	NA	-1.77091	down	GO:0005634, GO:0005643	GO:0003677, GO:0003700	GO:0002679, GO:0006355, GO:0009414, GO:0009723, GO:0009737, GO:0009738, GO:0009873, GO:0010200, GO:0035556, GO:0042538, GO:0045893	K09286
					Peam|DryGeneModel_8209	ERF110	ethylene response factor 110	-1.34863	NA	NA	down	GO:0005634	GO:0003677, GO:0003700	GO:0006355, GO:0045893, GO:0048510	---
					Peam|DryGeneModel_15544	ERF110	ethylene response factor 110	-1.51862	NA	NA	down	GO:0005634	GO:0003677, GO:0003700	GO:0006355, GO:0045893, GO:0048510	---
					Peam|DryGeneModel_540	EIL3, SLIM1, ATSLIM, AtEIL3	ETHYLENE-INSENSITIVE3-like 3	NA	-1.17343	NA	down	GO:0005634	GO:0003677, GO:0003700	GO:0000165, GO:0000303, GO:0006355, GO:0006612, GO:0007154, GO:0007165, GO:0009409, GO:0009414, GO:0009651, GO:0009723, GO:0009733, GO:0009737, GO:0009738, GO:0009743, GO:0009753, GO:0009862, GO:0009867, GO:0009873, GO:0009970, GO:0010363, GO:0030968, GO:0031348, GO:0035556, GO:0042538, GO:0042762, GO:0043069, GO:0050832, GO:0071281	K14514
					Peam|DryGeneModel_439	EBF1, FBL6	EIN3-binding F box protein 1	1.09804	NA	NA	up	GO:0005634	GO:0004842, GO:0005515	GO:0006511, GO:0009723, GO:0010105, GO:0042752	K14515
					Peam|DryGeneModel_20805	EBF1, FBL6	EIN3-binding F box protein 1	0.862887	NA	NA	down	GO:0005634	GO:0004842, GO:0005515	GO:0006511, GO:0009723, GO:0010105, GO:0042752	K14515
					Peam|DryGeneModel_14792	RAN1, HMA7	copper-exporting ATPase / responsive-to-antagonist 1 / copper-transporting ATPase (RAN1)	NA	4.83774	NA	up	GO:0005768, GO:0005794, GO:0005802, GO:0016020, GO:0016021	GO:0000166, GO:0003824, GO:0005375, GO:0005507, GO:0005524, GO:0015662, GO:0016820, GO:0043682, GO:0046872	GO:0000041, GO:0000303, GO:0006487, GO:0006754, GO:0006812, GO:0006825, GO:0007165, GO:0008152, GO:0008219, GO:0009723, GO:0009755, GO:0009863, GO:0009873, GO:0010119, GO:0030001, GO:0046034	K17686
					Peam|DryGeneModel_11598	JAZ2, TIFY10B	TIFY domain/Divergent CCT motif family protein	NA	3.06241	NA	up	GO:0005634	GO:0005515	GO:0006612, GO:0007165, GO:0009414, GO:0009611, GO:0009620, GO:0009695, GO:0009723, GO:0009733, GO:0009738, GO:0009753, GO:0009863, GO:0009867, GO:0010363, GO:0042538, GO:0043069	K13464
					Peam|DryGeneModel_20200	JAZ8, TIFY5A	jasmonate-zim-domain protein 8	NA	3.61656	NA	up	GO:0005634	GO:0005515	GO:0008150, GO:0009611, GO:0009620, GO:0009693, GO:0009695, GO:0009753, GO:0009867	---
					Peam|DryGeneModel_8993	JAZ10, TIFY9, JAS1	jasmonate-zim-domain protein 10	NA	1.41497	NA	up	GO:0005634	GO:0005515, GO:0042803	GO:0007165, GO:0009414, GO:0009611, GO:0009620, GO:0009695, GO:0009723, GO:0009733, GO:0009738, GO:0009753, GO:0009867, GO:0010112, GO:0042538, GO:2000022	K13464
					Peam|DryGeneModel_2708	JAR1, FIN219	jasmonic acid-amino synthetase	-1.7038	NA	NA	down	GO:0005634, GO:0005737, GO:0005773	GO:0003824, GO:0005524, GO:0019899, GO:0070566, GO:0080123	GO:0009585, GO:0009611, GO:0009627, GO:0009640, GO:0009694, GO:0009733, GO:0009753, GO:0009861, GO:0009864, GO:0010046, GO:0010119, GO:0010193, GO:0010224, GO:0031348, GO:0071365, GO:2000030, GO:2000377	K14506
					Peam|DryGeneModel_2709	JAR1, FIN219	jasmonic acid-amino synthetase	NA	-1.40941	NA	down	GO:0005634, GO:0005737, GO:0005773	GO:0003824, GO:0005524, GO:0019899, GO:0070566, GO:0080123	GO:0009585, GO:0009611, GO:0009627, GO:0009640, GO:0009694, GO:0009733, GO:0009753, GO:0009861, GO:0009864, GO:0010046, GO:0010119, GO:0010193, GO:0010224, GO:0031348, GO:0071365, GO:2000030, GO:2000377	K14506
					Peam|DryGeneModel_21625	PYR1, RCAR11	abscisic acid receptor PYR/PYL family	-1.22239	-0.963196	NA	down	GO:0005634	GO:0004872, GO:0005515, GO:0010427, GO:0042803	GO:0009738, GO:0010029, GO:0080163	K14496
					Peam|DryGeneModel_19856	RCAR1, PYL9	abscisic acid receptor PYR/PYL family	NA	-1.36275	NA	down	GO:0005634	GO:0004872, GO:0005515, GO:0010427	GO:0009738	K14496
					Peam|DryGeneModel_6425	RCAR3, PYL8	abscisic acid receptor PYR/PYL family	NA	-0.758349	NA	down	GO:0005634, GO:0005737, GO:0005739	GO:0004872, GO:0005515	GO:0009737, GO:0009738, GO:0009789	K14496
					Peam|DryGeneModel_9398	ABF2, AREB1, ATAREB1	abscisic acid responsive elements-binding factor 2	-1.17363	-1.42933	NA	down	GO:0005634	GO:0003677, GO:0003700, GO:0005515, GO:0043565, GO:0046983	GO:0006355, GO:0009414, GO:0009651, GO:0009737, GO:0009738, GO:0010255, GO:0045893	K14432
					Peam|DryGeneModel_10092	HAI3	highly ABA-induced PP2C gene 3	-1.35048	NA	NA	down	GO:0005886, GO:0008287	GO:0003824, GO:0004722	GO:0006470	K14497
Genes related to phenylalanine metabolism and biosynthesis of antifungal substances					Peam|DryGeneModel_1608	PHYLLO	isochorismate synthase	NA	2.14405	NA	up	GO:0005739	GO:0000287, GO:0003824, GO:0016836, GO:0030976, GO:0070204	GO:0009063, GO:0009234, GO:0042372, GO:0042550	K14759
					Peam|DryGeneModel_15377	4CL3	4-coumarate:CoA ligase 3	-2.46448	NA	NA	down	GO:0005575	GO:0003824, GO:0016207	GO:0008152, GO:0009411, GO:0009698, GO:0009718, GO:0009744, GO:0009813, GO:0010224, GO:0010584	K01904
					Peam|DryGeneModel_7213	CM3, cm-3	chorismate mutase 3	-0.931247	NA	NA	down	GO:0009507, GO:0009536			K01850
					Peam|DryGeneModel_61	FUM2	FUMARASE 2	NA	3.17774	NA	up	GO:0005739, GO:0005829, GO:0045239			K01679
					Peam|DryGeneModel_253	ASP1	aspartate aminotransferase 1	-5.62534	NA	NA	down	GO:0005739			K14455
					Peam|DryGeneModel_1198	trpC	Aldolase-type TIM barrel family protein	NA	2.42971	NA	up	GO:0005739, GO:0009507, GO:0009534, GO:0009570			K01609
					Peam|DryGeneModel_9867	trpF	phosphoribosylanthranilate isomerase 1	NA	1.55361	NA	up	GO:0009507			K01817
					Peam|DryGeneModel_1153	trpD	tryptophan biosynthesis 1	NA	1.61165	NA	up	GO:0009507, GO:0009536, GO:0009570, GO:0009941			K00766
					Peam|DryGeneModel_7556	PAT	aspartate aminotransferase	NA	-1.6293	NA	down	GO:0009507, GO:0009570			K15849
					Peam|DryGeneModel_21981	TYRAAT	prephenate dehydrogenase family protein	NA	3.2264	NA	up	GO:0009507			K15227
					Peam|DryGeneModel_15664	CHS, TT4, ATCHS	Chalcone and stilbene synthase family protein	-0.964847	-1.23869	1.04407	down, up	GO:0005634, GO:0005737, GO:0005783, GO:0009705	GO:0003824, GO:0005515, GO:0016210, GO:0016746, GO:0016747	GO:0006979, GO:0008152, GO:0009058, GO:0009411, GO:0009611, GO:0009629, GO:0009715, GO:0009718, GO:0009733, GO:0009744, GO:0009753, GO:0009813, GO:0009926, GO:0010224, GO:0031540	K00660
					Peam|DryGeneModel_2528	CHS, TT4, ATCHS	Chalcone and stilbene synthase family protein	-2.35323	NA	NA	down	GO:0005634, GO:0005737, GO:0005783, GO:0009705	GO:0003824, GO:0005515, GO:0016210, GO:0016746, GO:0016747	GO:0006979, GO:0008152, GO:0009058, GO:0009411, GO:0009611, GO:0009629, GO:0009715, GO:0009718, GO:0009733, GO:0009744, GO:0009753, GO:0009813, GO:0009926, GO:0010224, GO:0031540	K00660
					Peam|DryGeneModel_21602	CHS, TT4, ATCHS	Chalcone and stilbene synthase family protein	-2.49967	NA	NA	down	GO:0005634, GO:0005737, GO:0005783, GO:0009705	GO:0003824, GO:0005515, GO:0016210, GO:0016746, GO:0016747	GO:0006979, GO:0008152, GO:0009058, GO:0009411, GO:0009611, GO:0009629, GO:0009715, GO:0009718, GO:0009733, GO:0009744, GO:0009753, GO:0009813, GO:0009926, GO:0010224, GO:0031540	K00660
					Peam|DryGeneModel_15830	FLS1	flavonol synthase 1	-1.26299	NA	1.70254	down, up	GO:0005737	GO:0009411, GO:0009718, GO:0009733, GO:0009744, GO:0009813, GO:0010224, GO:0055114, GO:0080167		K05278
					Peam|DryGeneModel_6576	TT7, CYP75B1, D501	flavonoid 3'-monooxygenase	NA	NA	1.28902	up	GO:0005576	GO:0005506, GO:0009055, GO:0016705, GO:0016711, GO:0019825, GO:0020037	GO:0009411, GO:0009718, GO:0009733, GO:0009744, GO:0009813, GO:0010224, GO:0055114	K05280
					Peam|DryGeneModel_11291	F3H, TT6, F3'H	flavanone 3-hydroxylase	-1.84616	-0.976696	NA	down	GO:0005737	GO:0016491, GO:0016706, GO:0045486	GO:0009718, GO:0009744, GO:0009813, GO:0010224, GO:0055114	K00475
					Peam|DryGeneModel_6064	F3H, TT6, F3'H	flavanone 3-hydroxylase	-2.46431	-2.35611	NA	down	GO:0005737	GO:0016491, GO:0016706, GO:0045486	GO:0009718, GO:0009744, GO:0009813, GO:0010224, GO:0055114	K00475
					Peam|DryGeneModel_1305	ATC4H, C4H, CYP73A5, REF3	cinnamate-4-hydroxylase	-1.68766	NA	NA	down	GO:0005576, GO:0005774, GO:0005783, GO:0005794, GO:0005886, GO:0009505, GO:0009506, GO:0016020	GO:0005515, GO:0016710, GO:0042802	GO:0009416, GO:0009555, GO:0009611, GO:0009698, GO:0009699, GO:0009805, GO:0009808, GO:0009963, GO:0032502, GO:0040007, GO:0055114, GO:0080167	K00487
					Peam|DryGeneModel_7293	ATC4H, C4H, CYP73A5, REF3	cinnamate-4-hydroxylase	-2.07191	NA	NA	down	GO:0005576, GO:0005774, GO:0005783, GO:0005794, GO:0005886, GO:0009505, GO:0009506, GO:0016020	GO:0005515, GO:0016710, GO:0042802	GO:0009416, GO:0009555, GO:0009611, GO:0009698, GO:0009699, GO:0009805, GO:0009808, GO:0009963, GO:0032502, GO:0040007, GO:0055114, GO:0080167	K00487
					Peam|DryGeneModel_10303	HCT	hydroxycinnamoyl-CoA shikimate/quinate hydroxycinnamoyl transferase	NA	4.01849	NA	up	GO:0005737, GO:0005829, GO:0016020	GO:0005515, GO:0016740, GO:0047172, GO:0047205	GO:0006612, GO:0009611, GO:0009805, GO:0009809, GO:0009963, GO:0010252, GO:0010363	---
					Peam|DryGeneModel_14709	DFR, TT3, M318	dihydroflavonol 4-reductase	-1.30732	NA	1.19972	down	GO:0042406	GO:0000166, GO:0003824, GO:0045552, GO:0050662		---
					Peam|DryGeneModel_4955	LDOX, TDS4, TT18, ANS	leucoanthocyanidin dioxygenase	-2.40303	NA	NA	down	GO:0005737	GO:0016491, GO:0016706, GO:0050589		---
					Peam|DryGeneModel_11902	CCoAOMT	caffeoyl-CoA O-methyltransferase	-1.08406	-1.08679	NA	down	GO:0005829	GO:0042409	NA	K00588
					Peam|DryGeneModel_21322	CCR1, IRX4, ATCCR1	cinnamoyl coa reductase 1	-2.06	NA	NA	down	GO:0005737, GO:0005829	GO:0000166, GO:0003824, GO:0016621, GO:0050662	GO:0006623, GO:0007623, GO:0009409, GO:0009809	---
					Peam|DryGeneModel_8437	ATCAD9, CAD9	cinnamyl alcohol dehydrogenase 9	NA	-2.96615	NA	down	GO:0005737, GO:0048046	GO:0000166, GO:0008270, GO:0016491, GO:0016747, GO:0045551	GO:0009809, GO:0055114	K00083
					Peam|DryGeneModel_19355	PAL2, ATPAL2	phenylalanine ammonia-lyase 2	NA	NA	-2.77253	down	GO:0005737, GO:0005829	GO:0003824, GO:0016841, GO:0045548	GO:0006559, GO:0006598, GO:0006952, GO:0006979, GO:0009058, GO:0009611, GO:0009698, GO:0009699, GO:0009805, GO:0009963, GO:0042398, GO:0080167	K10775
					Peam|DryGeneModel_8090	PAL2, ATPAL2	phenylalanine ammonia-lyase 2	-1.34553	NA	NA	down	GO:0005737, GO:0005829	GO:0003824, GO:0016841, GO:0045548	GO:0006559, GO:0006598, GO:0006952, GO:0006979, GO:0009058, GO:0009611, GO:0009698, GO:0009699, GO:0009805, GO:0009963, GO:0042398, GO:0080167	K10775
					Peam|DryGeneModel_7151	PAL1, ATPAL1	PHE ammonia lyase 1	-2.1381	NA	NA	down	GO:0005737	GO:0003824, GO:0016841, GO:0045548	GO:0006559, GO:0006598, GO:0006952, GO:0006979, GO:0009058, GO:0009555, GO:0009611, GO:0009698, GO:0009699, GO:0009805, GO:0009819, GO:0009963, GO:0010224, GO:0042398, GO:0046244, GO:0046274, GO:0080167	K10775
					Peam|DryGeneModel_3018	PAL4	phenylalanine ammonia-lyase 4	-2.95479	NA	NA	down	GO:0005737	GO:0003824, GO:0016841	GO:0006559, GO:0009058, GO:0010413, GO:0045492	---
					Peam|DryGeneModel_1928	PPO	polyphenol oxidase	-4.10057	NA	NA	down	---	---	---	K00422
					Peam|DryGeneModel_1050	POD	Peroxidase superfamily protein	NA	-4.693	-5.01401	down	GO:0005576	GO:0004601, GO:0020037	GO:0006979, GO:0055114, GO:0071456	K00430
					Peam|DryGeneModel_11384	PRXR1	Peroxidase superfamily protein	NA	2.92026	NA	up	GO:0005576	GO:0004601, GO:0020037	GO:0006833, GO:0006979, GO:0009651, GO:0009750, GO:0019344, GO:0019761, GO:0030003, GO:0055114, GO:0070838	K00430
					Peam|DryGeneModel_256	POD	Peroxidase superfamily protein	NA	2.19348	NA	up	GO:0005576, GO:0005618, GO:0005794, GO:0005829, GO:0048046	GO:0004601, GO:0005515, GO:0020037	GO:0006979, GO:0055114	K00430
					Peam|DryGeneModel_13383	POD	Peroxidase superfamily protein	NA	-2.12287	NA	down	GO:0005576, GO:0005618, GO:0005794, GO:0005829, GO:0048046	GO:0004601, GO:0005515, GO:0020037	GO:0006979, GO:0055114	K00430
					Peam|DryGeneModel_8839	BGLU46	beta glucosidase 46	-9.39195	5.1022	NA	down, up	GO:0005576	GO:0003824, GO:0004553, GO:0008422, GO:0043169, GO:0047782	GO:0005975, GO:0009809	---
					Peam|DryGeneModel_9452	BGLU47	beta-glucosidase 47	NA	2.48129	1.28365	up	--	GO:0003824, GO:0004553, GO:0043169	GO:0005975	K05350
					Peam|DryGeneModel_6680	BGLU44	B-S glucosidase 44	NA	2.16149	NA	up	GO:0005618, GO:0009505, GO:0009507, GO:0022626	GO:0003824, GO:0004553, GO:0004567, GO:0008422, GO:0043169, GO:0047668, GO:0080079, GO:0080081, GO:0080082, GO:0080083	GO:0005975	K05350
					Peam|DryGeneModel_22281	BGLU15	beta glucosidase 15	NA	1.17869	NA	up	GO:0005576, GO:0005618, GO:0005794, GO:0009505, GO:0009506	GO:0003824, GO:0004553, GO:0043169	GO:0005975, GO:0010359	K05350
					Peam|DryGeneModel_6453	BGLU11	beta glucosidase 11	NA	1.2993	1.90819	up	GO:0005576	GO:0003824, GO:0004553, GO:0043169	GO:0005975	K01188
